# Supplementary material for: Early Extubation After Thoracic Esophagectomy Restricts Fluid Overload and Prevents Pulmonary Complications and Surgical Site Infections: A Retrospective Cohort Study
Source: J Clin Med. 2026 Mar 4;15(5):1962. doi: 10.3390/jcm15051962 (PMC12986337; doi:10.3390/jcm15051962)
Supplement: Supplementary file 1 [file jcm-15-01962-s001.zip]

Archive with 1 entries (1 files):
- jcm-4129928-supplementary.pdf
